# Supplementary material for: TFAP2C is a key regulator of intrauterine trophoblast cell invasion and deep hemochorial placentation
Source: JCI Insight. 2024 Dec 3;10(2):e186471. doi: 10.1172/jci.insight.186471 (PMC11790029; doi:10.1172/jci.insight.186471)
Supplement: Supplemental data set 1 [file jciinsight-10-186471-s090.xlsx]

## Sheet: Commun genes
Transcript expresed in invasive trophoblast cells of the rat uterine-placental interface at gd 19.5	Genes with DNA bindig motif for TFAP2C in the rat uterine-placenta interpahse at gd 19.5
Scott et al. 2022	Vu et al. 2023	Commune Genes
A4galt	AABR07001573.2	AABR07027306.1
AABR07027306.1	AABR07001573.2	AABR07031491.2
AABR07031491.2	AABR07004232.1	Ada
AABR07039328.2	AABR07006480.1	Adamts3
AABR07043748.1	AABR07007068.1	Adgrg6
AABR07054614.1	AABR07007068.1	Adipoq
Abcg1	AABR07009373.1	Amotl2
AC108574.1	AABR07009373.1	Ankrd17
Acss2	AABR07009373.1	Apbb1ip
Actn1	AABR07018331.1	Apobr
Ada	AABR07019341.1	Arhgap21
Adamts3	AABR07020879.1	Arhgap8
Adarb1	AABR07027235.1	Atxn10
Adgrg6	AABR07027235.1	Barx2
Adipoq	AABR07027235.1	Bend5
Afap1	AABR07027306.1	C1qtnf6
Afmid	AABR07028615.1	Cald1
Agrn	AABR07028872.1	Cdx2
Ahdc1	AABR07028872.1	Cfap20
Ahnak	AABR07031491.2	Cfl2
Akr1c14	AABR07031491.2	Cited2
Amotl2	AABR07032328.1	Cmtm5
Ankrd17	AABR07032328.1	Col4a1
Ankrd33b	AABR07033612.1	Daam1
Anxa11	AABR07033612.1	Dab2ip
Anxa2	AABR07040839.1	Ddx3x
Apbb1ip	AABR07040839.1	Dsp
Apc	AABR07043141.1	Efnb1
Apobr	AABR07043598.1	Ets2
Arhgap21	AABR07045485.1	Fam78b
Arhgap8	AABR07048031.1	Fbln1
Arid1a	AABR07048031.1	Fbxw8
Atxn10	AABR07048031.1	Fgfbp1
B4galnt4	AABR07049516.1	Galk1
B4galt5	AABR07050484.1	Galnt6
Barx2	AABR07050561.1	Gna14
Basp1	AABR07050561.1	H2afy
Bcl7c	AABR07051450.1	Hdac4
Bend5	AABR07056118.1	Hic2
Bex3	AABR07057530.1	Hpgd
Brwd1	AABR07057530.1	Jdp2
Bsg	AABR07059201.1	Klhl2
Btg2	AABR07061313.1	Klhl22
Bzw2	AABR07061313.1	Krt7
C1galt1	AABR07062512.1	Krt8
C1qtnf6	AABR07062570.1	Lama4
C5ar2	AABR07062859.1	Lamb1
Cab39	AABR07068042.1	Maged1
Cadm1	AABR07068437.1	Man2a1
Cald1	AABR07070046.1	Mex3c
Capn15	Abcg2	Mmp15
Car2	Abl2	Mta3
Ccdc88a	Abl2	Nabp1
Cd164	AC105604.1	Ncam1
Cd24	AC105604.1	Ncor2
Cd47	AC139642.2	Nek6
Cd82	AC139642.2	Neu2
Cdc34	AC141344.2	Nid1
Cdc42bpb	AC142178.3	Nr2f6
Cdh5	Acacb	Nrip1
Cdk17	Actl7b	Nuak1
Cdkn1c	Ada	Parva
Cdx2	Adamts3	Pcdh12
Ceacam11	Adamts3	Peg3
Ceacam12	Adamts8	Peli3
Cfap20	Adgrg6	Pkib
Cfdp1	Adgrg6	Plet1
Cfl2	Adgrv1	Plk2
Cgnl1	Adgrv1	Pparg
Chsy1	Adipoq	Prl5a1
Cib1	Adra1a	Prl7b1
Cited1	Adtrp	Ptpra
Cited2	Agap1	RGD1309104
Ckap4	Agap1	Rgs17
Ckb	Ak7	Rps4y2
Cmas	Ak7	Rps6ka2
Cmtm5	Akap6	S100a11
Col4a1	Akr1e2	Sema6d
Coro1c	Aktip	Serpinb9
Cotl1	Amigo1	Sos2
Creb3	Amotl2	Src
Creb5	Amotl2	Svil
Crispld2	Anapc16	Tbc1d9
Csnk1g2	Anapc16	Tfap2c
Csrp1	Ankrd17	Tfpi
Ctla2a	Ankrd17	Tmem132e
Ctnnbip1	Ankrd9	Tmem254
Ctsl	Ankrd9	Tp53i11
Ctsm	Ano4	Zfp706
Cul1	Ano4	Zwint
Cul7	Apbb1ip
Cyp17a1	Apln
Daam1	Apobr
Dab2ip	Aqp11
Dbn1	Arap3
Ddb1	Arfgef3
Ddit4	Arhgap10
Ddx3x	Arhgap21
Dgat1	Arhgap22
Dhrs9	Arhgap8
Diaph1	Arhgap8
Dmkn	Arhgef11
Doxl1	Arhgef3
Dpp3	Arid1b
Dsp	Arid1b
Dst	Arpp21
Dusp9	Arpp21
Dynll2	Arpp21
Dyrk2	Arsg
Efcab14	Asap1
Efnb1	Asap1
Eif2b2	Asb8
Eif4a2	Ascl2
Eif4e3	Asns
Eif4ebp1	Atm
Eml4	Atp10a
Ero1a	Atxn10
Ets2	Atxn10
Ezr	Babam2
Fam104a	Bach2
Fam110b	Baiap2l1
Fam78b	Baiap2l1
Fam89a	Barx2
Fblim1	Barx2
Fbln1	Barx2
Fbxw8	Bbs10
Fcrl6	Bcat1
Fcrla	Bend5
Fermt2	Bhmt
Fgfbp1	Blm
Flnb	Blm
Fn1	Blm
Foxo4	Blm
Fstl3	Blnk
Fthl17e	Blnk
Furin	Bmp2
Galk1	C1d
Galnt6	C1qtnf6
Ghrh	C1qtnf6
Gkap1	C5ar1
Gna14	Cacna2d3
Gnb1	Cald1
Gng12	Cald1
Gpc1	Ccdc170
Grb2	Ccdc170
Gstp1	Cchcr1
H2afy	Ccn5
Hdac1	Cd109
Hdac4	Cd2
Hic2	Cd2
Hk2	Cd244
Hmox1	Cd28
Hnrnph1	Cd2bp2
Hpgd	Cd83
Hsd17b2	Cdh13
Hsdl2	Cdk14
Icam2	Cdk14
Ier3	Cdkn2aipnl
Igf2	Cdnf
Igf2bp2	Cdx2
Igfbp2	Cela2a
Igsf3	Cep44
Il2rg	Cfap20
Ints6	Cfl2
Iqgap1	Cfl2
Irak2	Cgn
Irs3	Chd6
Itga1	Chd7
Itga5	Chic2
Itgax	Chic2
Ivns1abp	Chmp3
Jade1	Chst11
Jam2	Chst11
Jdp2	Cited2
Jun	Cited2
Jup	Cited2
Kctd10	Clstn3
Kctd17	Cmtm5
Klc1	Col13a1
Klf4	Col13a1
Klhl13	Col4a1
Klhl2	Col4a1
Klhl22	Col4a1
Krt18	Cop1
Krt7	Coro2a
Krt8	Csmd1
Lama4	Csmd1
Lama5	Cxcl14
Lamb1	Cyp19a1
Ldlr	Daam1
Lgmn	Daam1
LOC100359515	Dab2ip
LOC100361457	Dab2ip
LOC100362023	Dab2ip
LOC100364002	Dact1
LOC100909857	Dact1
LOC100912195	Dcdc2
LOC102550080	Dck
LOC103692716	Ddx3x
LOC108348086	Ddx3x
LOC108349548	Dglucy
LOC108352134	Dhrs7
LOC684107	Diaph3
Lonp2	Diras2
Lpal2	Dlg5
Lrrc8c	Dlg5
Lrrc8d	Dmrt2
Luzp1	Dmrt2
Maged1	Dnm2
Man2a1	Dock9
Map2k1	Dok5
Map9	Dok5
Mbnl3	Dpf3
Mex3c	Dpysl3
Mgat4b	Dsp
Mmp1	Dsp
Mmp12	Dusp6
Mmp15	Dusp6
Morf4l2	Eci3
Mphosph6	Eci3
Mpzl1	Edar
Mpzl2	Edar
Mta3	Edem1
Mthfd2	Edem1
Mtss1	Ednra
Nabp1	Efnb1
Nap1l1	Ehbp1l1
Nat8l	Ehbp1l1
Ncam1	Elmo1
Ncor2	Enkur
Nectin2	Epg5
Nedd4l	Ephb1
Nek6	Ephb1
Net1	Erc1
Neu2	Ercc1
Nfatc4	Ercc1
Nfkbia	Ets2
Ngef	Ets2
Niban2	Etv6
Nid1	Eya4
Nkd1	Eya4
Nos2	Eya4
Nostrin	Fam207a
Nppb	Fam209
Nr2f6	Fam78b
Nrip1	Fam78b
Nsd1	Fam83b
Nsd2	Fat3
Nsmce1	Fbln1
Nsun2	Fbn2
Nuak1	Fbxl2
Nucb1	Fbxw8
Odc1	Fgd6
P4ha2	Fgfbp1
Palm	Fgfbp1
Pam	Filip1
Parva	Fmo9
Parvb	Fndc3a
Pcdh12	Fndc3a
Pcsk6	Fndc3b
Pdlim1	Fos
Pdlim7	Foxo3
Peg3	Frmd4b
Peli3	Fscn1
Pelo	Fto
Pgf	Fto
Pgls	Gab1
Pik3cb	Gab1
Pink1	Gabrb1
Pitrm1	Gabrr1
Pkib	Gadd45g
Pkp4	Galk1
Plec	Galnt6
Plekhg2	Galnt6
Plet1	Galnt6
Plk2	Gap43
Pnrc1	Garnl3
Pparg	Gas7
Ppdpf	Gata2
Ppp1cb	Gata3
Prl2a1	Gga2
Prl2c1	Glis1
Prl4a1	Glis3
Prl5a1	Glis3
Prl5a2	Gna13
Prl6a1	Gna13
Prl7a3	Gna14
Prl7b1	Gna14
Prl7d1	Gnai3
Prl8a2	Gnai3
Prl8a5	Golph3
Prl8a7	Gpatch2l
Prl8a9	Gpc6
Prpf19	Gpc6
Psg19	Gpr1
Ptbp3	Gpr160
Ptpra	Grk5
Pxn	Grk5
Pygl	Grk5
Rab11fip1	Gss
Rad21	Gtf2a1l
Ralbp1	Gucy1b2
Rap2c	Gucy2d
Rassf4	H2afy
Rbbp7	Habp2
Rcn2	Hdac4
Rcor1.1	Hdlbp
RGD1309104	Hexim2
RGD1564657	Hexim2
Rgs16	Hexim2
Rgs17	Hhat
Rgs5	Hic2
Rhox5	Hic2
Ripk3	Hilpda
Rnf126	Hilpda
Rnf34	Hilpda
Rpl12	Hmgb1
Rpl22l1	Hnf4a
Rpn2	Hnf4a
Rps4y2	Hpgd
Rps6ka2	Hpgd
S100a11	Hsbp1l1
S1pr2	Htr1a
Sbsn	Htr1d
Scap	Htr2a
Sema4c	Huwe1
Sema6d	Hyal4
Septin4	Ifitm10
Septin5	Ift43
Serhl2	Igf2bp3
Serinc2	Igf2bp3
Serpinb6b	Il1r1
Serpinb9	Il1r1
Serpine1	Il20rb
Serpinh1	Il20rb
Sin3b	Il20rb
Sipa1l2	Inhbb
Slc16a3	Inhbb
Slc2a1	Insc
Slc2a8	Ipo5
Slc38a2	Irx1
Slc39a6	Irx1
Slco2a1	Irx4
Smagp	Itgad
Sms	Itgb1
Smtn	Itgb1
Snai1	Itgb3
Sos2	Itgb3
Src	Itm2b
Srd5a1	Itm2b
Sri	Itpk1
Srms	Itpk1
Srsf6	Jag1
St6gal1	Jak1
St6galnac2	Jdp2
Stag1	Kcng3
Stx2	Kcng3
Sub1	Kcnh1
Svil	Kcnh1
Taf7	Kcnh8
Taf7l	Kcnh8
Tagln2	Kcnj12
Tatdn2	Kcnj6
Tbc1d9	Kcnj6
Tcf4	Kcnk16
Tfap2c	Kctd15
Tfpi	Khdrbs3
Tipinl1	Khdrbs3
Tmem109	Kif1c
Tmem132e	Kif1c
Tmem254	Kirrel3
Tmod3	Kit
Tnfaip8	Kitlg
Tnfrsf9	Klf6
Tor1aip2	Klhl2
Tp53i11	Klhl22
Tpbpa	Klhl38
Tpm2	Klhl38
Trim27	Klhl42
Tspan33	Krt7
Ttc3	Krt7
Tubb5	Krt7
Txn1	Krt76
Ube2h	Krt8
Ubr4	Krt80
Unc5b	Lama4
Usp32	Lamb1
Usp9x	Lamb1
Vcan	Lbp
Vcl	Lbp
Wipf1	Lclat1
Ythdf1	Lgals3
Ywhaq	Lgals3
Zbtb10	Lhfpl2
Zfp706	Lhfpl2
Zwint	Lifr
Zyx	Lmnb1
	Lmx1b
	Lmx1b
	LOC100362684
	LOC100909595
	LOC100909595
	LOC100909595
	LOC100909849
	LOC102551064
	LOC102554658
	LOC103690064
	LOC108348175
	LOC108348175
	LOC108348175
	LOC108348175
	LOC108348175
	LOC108348175
	LOC108351137
	LOC108351703
	LOC108351703
	LOC367117
	LOC499643
	LOC500846
	LOC500846
	LOC684466
	LOC684509
	LOC684509
	LOC684509
	LOC684509
	LOC685907
	LOC690276
	LOC691083
	LOC691083
	LOC691162
	LOC691162
	LOC691162
	LOC691277
	LOC691716
	LOC691716
	LOC691716
	Lrch3
	Lrfn2
	Lrfn2
	Lrguk
	Lrig1
	Lrig1
	Lrp8
	Lrp8
	Lrp8
	Lrrk1
	Lrrk1
	Lsm3
	Lyrm7
	Mab21l3
	Mab21l3
	Maged1
	Man2a1
	Man2a1
	Map4k4
	Map4k5
	Map4k5
	Mb21d2
	Mb21d2
	Mboat1
	Mcfd2
	Mcm5
	Mcm5
	Mctp1
	Mctp1
	Med12l
	Med12l
	Med14
	Med14
	Med15
	Med4
	Metap2
	Metap2
	Metap2
	Mex3c
	Micu1
	Micu1
	Mmadhc
	Mmp15
	Mnd1
	Mogat2
	Morn1
	Morn1
	Mrps33
	Msx1
	Msx1
	Msx1
	Msx1
	Mta3
	Mvb12b
	Mycn
	Myo16
	Myo1b
	Myo5b
	Myof
	N4bp2
	Nabp1
	Nabp1
	Nabp1
	Nav2
	Ncam1
	Nckap5
	Ncor2
	Ncor2
	Ncor2
	Ndufa10
	Nek6
	Nek6
	Nek6
	Neu2
	Neu2
	Neu2
	Niban1
	Niban1
	Nid1
	Nid1
	Ninl
	Nlrc4
	Nmt2
	Nmt2
	Nol10
	Nop14
	Nop14
	Nop14
	Notch2
	Notch2
	Nphp3
	Npm2
	Nr2f6
	Nr2f6
	Nr2f6
	Nrf1
	Nrf1
	Nrip1
	Nrsn1
	Nrsn1
	Nsd3
	Nsd3
	Ntng2
	Ntng2
	Nuak1
	Nuak1
	Nuak1
	Nubpl
	Nubpl
	Nupr1l1
	Nupr1l1
	Olfml2a
	Olr1605
	Olr1605
	Olr321
	Opa3
	Otoa
	Otoa
	Pabpc6
	Parva
	Parva
	Pcdh12
	Pcdh12
	Pcdh12
	Pced1b
	Pde4d
	Pdlim5
	Peg3
	Peli3
	Peli3
	Phc1
	Phc1
	Phf12
	Phip
	Picalm
	Pitx2
	Pkd1l3
	Pkd1l3
	Pkdcc
	Pkdcc
	Pkib
	Pkib
	Pla2g4a
	Plbd1
	Plbd1
	Plcd1
	Plekhm3
	Plekhm3
	Plet1
	Plk2
	Plrg1
	Plxdc1
	Pmp2
	Pparg
	Pparg
	Pparg
	Ppp1r3b
	Ppp1r3b
	Ppp2r5c
	Prdm6
	Prdx6
	Prdx6
	Prep
	Prep
	Prl5a1
	Prl5a1
	Prl5a1
	Prl7b1
	Prtfdc1
	Psd3
	Psd3
	Ptchd3
	Ptpra
	Rab20
	Rab20
	Ralgps1
	Ramp1
	Rap1gap
	Rasa1
	Rasgef1b
	Rassf8
	Rassf8
	Rassf8
	Rbbp8
	Rbpms
	Rbpms
	Rftn2
	RGD1306746
	RGD1306746
	RGD1308147
	RGD1309104
	RGD1309104
	RGD1309540
	RGD1309748
	RGD1309748
	RGD1561590
	RGD1563300
	RGD1563300
	RGD1563300
	RGD1563888
	RGD1565212
	Rgs17
	Rgs17
	Rgs17
	Ric8b
	Ric8b
	Rmnd5a
	Rmnd5a
	Rnf19a
	Robo2
	Rpl21
	Rps4y2
	Rps6ka2
	Rptor
	Rptor
	Rrp36
	Rrp36
	Rsbn1l
	Rsbn1l
	Rxra
	Rxra
	Rybp
	Rybp
	Rybp
	Rybp
	S100a11
	S100a11
	S100a11
	Satb1
	Satb1
	Scara5
	Scp2
	Sdk2
	Sec14l1
	Sec14l1
	Sec14l1
	Sec22b
	Sec22b
	Sec22b
	Sema3e
	Sema6d
	Serpinb9
	Setd3
	Sftpd
	Sftpd
	Sgce
	Sgce
	Sgce
	Sgms1
	Sgms1
	Sgpl1
	Sgpl1
	Shisal2a
	Sirpd
	Sirpd
	Slc10a2
	Slc20a1
	Slc25a26
	Slc25a51
	Slc26a7
	Slc28a3
	Slc28a3
	Slc28a3
	Slc30a4
	Slc43a3
	Slc43a3
	Slc43a3
	Slc45a1
	Slc6a6
	Slc6a6
	Slc7a1
	Slc7a1
	Slc9a8
	Slc9a8
	Slc9a9
	Smg6
	Smg6
	Smim13
	Smoc1
	Snap91
	Snap91
	Snapc1
	Snapc1
	Snrpe
	Soga1
	Soga1
	Soga1
	Sos2
	Sox9
	Sphkap
	Sphkap
	Sppl2a
	Src
	Src
	St3gal3
	St6galnac3
	St6galnac5
	St6galnac5
	St6galnac5
	St8sia6
	Stbd1
	Stc1
	Stc2
	Stk10
	Stk10
	Stk25
	Stk25
	Stk33
	Stk33
	Stk33
	Sucla2
	Susd1
	Susd1
	Svil
	Svil
	Svil
	Svil
	Syk
	Syk
	Synpo
	Synpo
	Szt2
	Szt2
	Tada3
	Tbc1d22b
	Tbc1d32
	Tbc1d32
	Tbc1d32
	Tbc1d9
	Tcf7l1
	Tdrd9
	Tenm3
	Tenm4
	Tent4b
	Tent5c
	Tent5c
	Terf2
	Terf2
	Tet3
	Tet3
	Tex36
	Tex36
	Tex36
	Tfap2c
	Tfap2c
	Tfap2c
	Tfpi
	Tfpi
	Tgfb3
	Tgfb3
	Th
	Thumpd2
	Tiam1
	Tipin
	Tipin
	Tm2d1
	Tm2d1
	Tm4sf4
	Tmc7
	Tmc7
	Tmc7
	Tmem132e
	Tmem178a
	Tmem178a
	Tmem216
	Tmem254
	Tmem254
	Tmem35b
	Tmem40
	Tmem40
	Tmem40
	Tmem44
	Tmem81
	Tmigd3
	Tmtc4
	Tnfsf8
	Tnrc18
	Tns3
	Top1
	Tp53i11
	Tpgs1
	Trank1
	Trib2
	Trim25
	Trim25
	Trim71
	Trim71
	Trim71
	Trim71
	Trio
	Trip12
	Tsc22d2
	Tsen2
	Tspan5
	Ttc7b
	Ttll7
	Txndc9
	Txndc9
	Ube2q2
	Ube2q2l
	Ube2q2l
	Uchl1
	Unc5d
	Unc5d
	Uox
	Uox
	Usp15
	Usp15
	Usp47
	Ust
	Ust
	Vav3
	Vav3
	Vezt
	Vezt
	Vgll3
	Wbp4
	Wdr3
	Wnk1
	Wnk1
	Zc3hc1
	Zfat
	Zfp36l3
	Zfp423
	Zfp462
	Zfp608
	Zfp704
	Zfp706
	Zfp706
	Zfp839
	Zfp839
	Zfp84
	Zhx2
	Zkscan5
	Zmym4
	Zmym4
	Zwint
	Zwint
	Zwint
	Zwint

## Sheet: Funtion
From To Species Gene Name	Funtion
ARHGAP8 Rho GTPase activating protein 8(Arhgap8)	Cell motility - GTPase activator
DDX3X DEAD-box helicase 3, X-linked(Ddx3x)	RNA helicase - binds CDH1 - represses its transcription of CDH1 - EMT
CITED2	Transcriptional regulation
ETS2 ETS proto-oncogene 2, transcription factor(Ets2)	Transcription factor
PRL5A1 prolactin family 5, subfamily A, member 1(Prl5a1)	Cytokine
ADAMTS3 ADAM metallopeptidase with thrombospondin type 1, motif 3(Adamts3)	Cleaves type II collagen
RPS6KA2 ribosomal protein S6 kinase A2(Rps6ka2)	Ser/Thr kinase - acts downstream of ERK
C1QTNF6 C1q and TNF related 6(C1qtnf6)	Cytokine
CFL2 cofilin 2(Cfl2)	Cytoskeleton - actin polymerization
DSP desmoplakin(Dsp)	Desmosome protein
FGFBP1 fibroblast growth factor binding protein 1(Fgfbp1)	Carrier protein for FGFs
PEG3 paternally expressed 3(Peg3)	Transcription
FBXW8 F-box and WD repeat domain containing 8(Fbxw8)	Proteasomal degradation
SEMA6D semaphorin 6D(Sema6d)	Cell migration -EMT
ADIPOQ adiponectin, C1Q and collagen domain containing(Adipoq)	Adipokine - enhances glucose utilization - anti-diabetic
KRT8 keratin 8(Krt8)	Epithelial
KRT7 keratin 7(Krt7)	Epithelial
TBC1D9 TBC1 domain family member 9(Tbc1d9)	GTPase-activating protein for Rab family proteins cell migration
SERPINB9 serpin family B member 9(Serpinb9)	Granzyme B inhibitor
APBB1IP amyloid beta precursor protein binding family B member 1 interacting protein(Apbb1ip)	Cytoskeletal remoding - ras activation
TMEM254 transmembrane protein 254(Tmem254)	transmembrane protein
NCOR2 nuclear receptor co-repressor 2(Ncor2)	Transcriptional co-repressor
HIC2 HIC ZBTB transcriptional repressor 2(Hic2)	Transcriptional repressor
DAAM1 dishevelled associated activator of morphogenesis 1(Daam1)	WNT - Rho signaling - actin cytoskeleton
COL4A1 collagen type IV alpha 1 chain(Col4a1)	ECM
MMP15 matrix metallopeptidase 15(Mmp15)	ECM degradation
PPARG peroxisome proliferator-activated receptor gamma(Pparg)	Transcription factor
SOS2 SOS Ras/Rho guanine nucleotide exchange factor 2(Sos2)	Promotes exchange of Ras bound GDP by GTP
JDP2 Jun dimerization protein 2(Jdp2)	Transcriptional regulation - AP1 signaling
HDAC4 histone deacetylase 4(Hdac4)	Deacetylation of lysine residues on core histones - transcriptional regulation
ANKRD17 ankyrin repeat domain 17(Ankrd17)	Link plasma membrane to the cytoskeleton
RGS17 regulator of G-protein signaling 17(Rgs17)	Regulates G-protein coupled receptor signaling cascades
RPS4Y2 ribosomal protein S4, Y-linked 2(Rps4y2)	Ribosomal protein, spermatogenesis
HPGD 15-hydroxyprostaglandin dehydrogenase(Hpgd)	Regulation of inflammation
MAGED1 MAGE family member D1(Maged1)	Stabilization of ubiquitin conjugating enzyme
SRC SRC proto-oncogene, non-receptor tyrosine kinase(Src)	Signaling - a lot of potential biology
LAMA4 laminin subunit alpha 4(Lama4)	ECM
PELI3 pellino E3 ubiquitin protein ligase family member 3(Peli3)	E3 ubiquitin ligase - proteasome degradation
ZFP706 zinc finger protein 706(Zfp706)	Transcription repressor
FBLN1 fibulin 1(Fbln1)	Fibronectin associated - cell adhesion - cell migration
PCDH12 protocadherin 12(Pcdh12)	cell adhesion - cell migration
NID1 nidogen 1(Nid1)	ECM
TFPI tissue factor pathway inhibitor(Tfpi)
BARX2 BARX homeobox 2(Barx2)	Transcription factor - cell adhesion
NEU2 neuraminidase 2(Neu2)
GNA14 G protein subunit alpha 14(Gna14)	G protein - signaling
ARHGAP21 Rho GTPase activating protein 21(Arhgap21)	GTPase activating protein for RHOA - cell spreaking - golgi apparatus structure/function
EFNB1 ephrin B1(Efnb1)	cell surface ligand for Eph receptors - cell migration
NUAK1 NUAK family kinase 1(Nuak1)	Ser/Thr kinase - cell adhesion- cell migration
CALD1 caldesmon 1(Cald1)	Actin binding - cytoskeletal - cell migration
MAN2A1 mannosidase, alpha, class 2A, member 1(Man2a1)	N-glycan pathway -
ADGRG6 adhesion G protein-coupled receptor G6(Adgrg6)	Activated by IV collagen
NRIP1 nuclear receptor interacting protein 1(Nrip1)	Transcription modulator - repression
NCAM1 neural cell adhesion molecule 1(Ncam1)	cell adhesion - cell movement
CFAP20 cilia and flagella associated protein 20(Cfap20)	Cilia structure organization
TP53I11 tumor protein p53 inducible protein 11(Tp53i11)	Extracellular matrix attachment and -detachment
MTA3 metastasis associated 1 family, member 3(Mta3)	Cell migration/invasion - NURD complex
BEND5 BEN domain containing 5(Bend5)	Transcriptional repressor
S100A11 S100 calcium binding protein A11(S100a11)	Epithelial cell remodeling
SVIL supervillin(Svil)	Cytoskeleton - cell spreading - cell migration
GALNT6 polypeptide N-acetylgalactosaminyltransferase 6(Galnt6)	Glycosylates promotes synthesis of fibronectin
TFAP2C transcription factor AP-2 gamma(Tfap2c)	Transcription factor
TMEM132E transmembrane protein 132E(Tmem132e)	Transmembrane protein- cell death oncosis
CDX2 caudal type homeo box 2(Cdx2)	Transcription factor
FAM78B family with sequence similarity 78, member B(Fam78b)	Unknown
PLK2 polo-like kinase 2(Plk2)	Mitotic checkpoint
NEK6 NIMA-related kinase 6(Nek6)	Mitosis - cytokinesis - cell cycle
CMTM5 CKLF-like MARVEL transmembrane domain containing 5(Cmtm5)	Inhibits EGFR/PI3K/AKT
DAB2IP DAB2 interacting protein(Dab2ip)	Cell movement - EMT
APOBR apolipoprotein B receptor(Apobr)	Binds and internalizes triglyceride rich lipoproteins
KLHL22 kelch-like family member 22(Klhl22)	adapter for proteasomal degradation - PLK1
KLHL2 kelch-like family member 2(Klhl2)	actin binding - adapter for proteasomal degradation
PARVA parvin, alpha(Parva)	Role in cell polarity, cell adhesion, cell spreading, and directed cell migration
LAMB1 laminin subunit beta 1(Lamb1)	ECM
SEPTIN4 septin 4(Septin4)	cell migration - neurons
PLET1 placenta expressed transcript 1(Plet1)	cell migration/adhesion to matrix-wound healing
MEX3C mex-3 RNA binding family member C(Mex3c)	Regulates mRNA degradation
ZWINT ZW10 interacting kinetochore protein(Zwint)	Mitotic checkpoint (cell cycle)
NR2F6 nuclear receptor subfamily 2, group F, member 6(Nr2f6)	Transcription factor - represeeion - ligand unknown or ligand independent
PKIB cAMP-dependent protein kinase inhibitor beta(Pkib)	Inhibits cAMP-dependent protein kinase
PTPRA protein tyrosine phosphatase, receptor type, A(Ptpra)	Tyrosine phosphatase - integrin mediated focal adhesion
PRL7B1 prolactin family 7, subfamily B, member 1(Prl7b1)	Cytokine
NABP1 nucleic acid binding protein 1(Nabp1)	DNA damage responses/DNA repair
AMOTL2 angiomotin like 2(Amotl2)	cell movement/migration
ATXN10 ataxin 10(Atxn10)	cytokinesis - connected to PLK1 (cell cycle)
ADA adenosine deaminase(Ada)	cell adhesion/adenosine catabolism
GALK1 galactokinase 1(Galk1)	Catabolism of galactose
