# Supplementary material for: TFAP2C is a key regulator of intrauterine trophoblast cell invasion and deep hemochorial placentation
Source: JCI Insight. 2024 Dec 3;10(2):e186471. doi: 10.1172/jci.insight.186471 (PMC11790029; doi:10.1172/jci.insight.186471)
Supplement: Supporting data values [file jciinsight-10-186471-s092.xlsx]

## Sheet: Figure 2D
Tfap2c+/+	Tfap2c+/-
80.6197	27.9
77.8341	27.5778
83.7902	29.9133
87.1422	11.6646

## Sheet: Figure 2E
Krt7			Krt8			Krt18			Prl7b1			Prl5a1
Tfap2c+/+	Tfap2c+/-		Tfap2c+/+	Tfap2c+/-		Tfap2c+/+	Tfap2c+/-		Tfap2c+/+	Tfap2c+/-		Tfap2c+/+	Tfap2c+/-
1.217	0.045		1.395	0.061		1.195	0.065		1.18	0.003		1.399	0.003
1.185	0.378		0.802	0.358		0.999	0.375		1.207	0.138		1.366	0.103
0.444	0.153		0.504	0.187		0.503	0.182		0.572	0.005		0.385	0.005
1.031	0.317		0.814	0.322		0.903	0.32		0.366	0.006		0.273	0.004
1.172	0.164		1.286	0.15		1.314	0.127		1.466	0.021		1.187	0.015
0.952	0.388		1.199	0.334		1.087	0.482		1.21	0.057		1.389	0.052
Cdkn1c			Cited2			Plac1			Peg3			Tfpi
Tfap2c+/+	Tfap2c+/-		Tfap2c+/+	Tfap2c+/-		Tfap2c+/+	Tfap2c+/-		Tfap2c+/+	Tfap2c+/-		Tfap2c+/+	Tfap2c+/-
1.491	0.025		0.769	0.138		1.733	0.005		1.534	0.174		1.141	0.35
1.189	0.518		1.677	0.234		1.135	0.032		1.246	0.211		0.86	0.377
0.525	0.165		0.548	0.121		0.489	0.002		0.639	0.085		0.721	0.15
0.432	0.465		0.463	0.193		0.459	0.002		0.399	0.157		0.646	0.212
1.14	0.256		1.311	0.148		1.063	0.008		1.188	0.164		1.291	0.248
1.223	0.697		1.232	0.221		1.121	0.019		0.993	0.187		1.341	0.298

## Sheet: Figure 2F
Fetal weight			Placental Weight			LZ weight			JZ Weight
Tfap2c+/+	Tfap2c+/-		Tfap2c+/+	Tfap2c+/-		Tfap2c+/+	Tfap2c+/-		Tfap2c+/+	Tfap2c+/-
1.4185	1.2809		0.5374	0.4567		0.3014	0.2476		0.2038	0.1695
1.2168	1.4619		0.3946	0.4786		0.2164	0.2655		0.1812	0.1809
1.2967	1.1367		0.5681	0.5123		0.278	0.2541		0.2538	0.23
1.5678	1.3056		0.586	0.4543		0.3084	0.253		0.2241	0.1632
1.4095	1.3381		0.464	0.4735		0.2332	0.2657		0.2156	0.1825
1.1231	1.3779		0.5962	0.5419		0.2378	0.3032		0.3427	0.1958
1.1817	1.3471		0.4689	0.5599		0.2673	0.3007		0.1737	0.2456
1.5392	1.2771		0.4737	0.5017		0.2802	0.2814		0.1619	0.1913
1.4998	1.4992		0.4809	0.4449		0.2655	0.2573		0.1827	0.1621
1.5088	1.4656		0.4558	0.4105		0.2594	0.2289		0.167	0.1759
1.4304	1.3949		0.498	0.3971		0.2819	0.2182		0.1858	0.1772
1.4719	1.6254		0.5301	0.4707		0.2925	0.2534		0.2027	0.1875
1.513	1.4354		0.6281	0.3666		0.3062	0.2183		0.2439	0.1419
1.399	1.4739		0.6301	0.3855		0.3561	0.2357		0.2313	0.1365
1.4808	1.485		0.5346	0.4379		0.3363	0.2612		0.1731	0.1752
1.2374	1.3893		0.6136	0.4995		0.3112	0.318		0.2839	0.2005
1.3312	1.3674		0.5114	0.4801		0.2375	0.2406		0.2467	0.2159
1.4353	1.5061		0.5492	0.4918		0.3	0.3076		0.2234	0.1844
1.4348	1.5379		0.5209	0.4986		0.2646	0.2906		0.227	0.1963
1.518	1.5789		0.487	0.4155		0.2716	0.2562		0.2027	0.1366
1.4004	1.526		0.4472	0.4556		0.2655	0.2749		0.1727	0.1577
1.4375	1.4889		0.4886	0.4966		0.2981	0.2791		0.1697	0.1808
1.4694	1.4892		0.5249	0.575		0.2843	0.3128		0.2024	0.2081
1.5771	1.3375		0.48	0.4031		0.2866	0.2306		0.1827	0.1303
1.5826	1.4968		0.5755	0.5764		0.3296	0.3511		0.2369	0.2011
1.5445	1.479		0.5305	0.5103		0.2865	0.2915		0.2364	0.1947
1.3956	1.4209		0.4519	0.4504		0.2772	0.2609		0.1695	0.16
1.4818	1.463		0.5359	0.4458		0.313	0.2687		0.2031	0.1651
1.4388	1.4243		0.5765	0.6836		0.3311	0.3816		0.2337	0.2195
1.4328	1.4796		0.5196	0.6492		0.2939	0.32		0.202	0.2638
1.496	1.3256		0.6021	0.562		0.3727	0.2942		0.2145	0.2185
0.977	1.109		0.6774	0.4941		0.2642	0.22		0.3769	0.2598
1.5208			0.6019			0.3292			0.2242
1.433			0.4756			0.2664			0.4756
1.383			1.0422			0.3365			0.4364
1.4865			0.5464			0.3207			0.2081
1.54			0.6008			0.3405			0.2645
1.3185			0.542			0.3			0.2076

## Sheet: Figure 4C
Tfap2cf/f	Tfap2cd/d
84.0184	0
78.6308	0
78.8917	0
75.4237	0

## Sheet: Figure 4D
Krt7			Krt8			Krt18			Prl7b1			Prl5a1
Tfap2cf/f	Tfap2cd/d		Tfap2cf/f	Tfap2cd/d		Tfap2cf/f	Tfap2cd/d		Tfap2cf/f	Tfap2cd/d		Tfap2cf/f	Tfap2cd/d
0.839	0.471		1.116	0.201		1.205	0.172		1.005	0.006		0.997	0.006
1.267	0.091		1.377	0.444		1.486	0.329		1.805	0		1.909	0
0.878	0.197		0.891	0.429		0.854	0.349		0.907	0		0.788	0.001
1.239	0.317		1.008	0.147		0.984	0.055		1.013	0.001		0.936	0.002
0.799	0.087		0.834	0.143		0.686	0.13		0.719	0		0.77	0
0.978	0.112		0.774	0.163		0.786	0.138		0.551	0		0.6	0
Cdkn1c			Cited2			Plac1			Peg3			Tfpi
Tfap2cf/f	Tfap2cd/d		Tfap2cf/f	Tfap2cd/d		Tfap2cf/f	Tfap2cd/d		Tfap2cf/f	Tfap2cd/d		Tfap2cf/f	Tfap2cd/d
1.671	0.153		1.322	0.188		1.211	0.008		1.537	0.206		0.723	0.364
1.904	0.418		1.339	0.179		1.028	0.001		1.166	0.121		1.285	0.202
0.683	0.232		1.044	0.167		1.028	0.004		0.819	0.112		0.771	0.185
0.717	0.153		0.978	0.156		1.052	0.002		0.955	0.263		1.339	0.361
0.429	0.118		0.619	0.148		0.84	0		0.497	0.158		0.935	0.258
0.595	0.183		0.699	0.24		0.842	0.002		1.027	0.318		0.947	0.408

## Sheet: Figure 5B
Prf1			Klrb1c			Klrb1a			Klrb1			Ncr1
Tfap2cf/f	Tfap2cd/d		Tfap2cf/f	Tfap2cd/d		Tfap2cf/f	Tfap2cd/d		Tfap2cf/f	Tfap2cd/d		Tfap2cf/f	Tfap2cd/d
0.764	2.512		0.78	3.214		0.78	1.894		1.072	4.735		0.672	1.849
0.935	2.95		0.941	3.123		1.109	1.895		0.706	3.369		0.934	2.405
1.489	2.121		1.25	2.422		0.499	1.179		1.204	2.15		0.991	1.626
0.611	2.402		0.703	2.889		1.369	2.586		0.88	2.789		0.646	1.57
1.179	3.045		1.04	2.952		0.967	3.204		1.647	3.243		1.009	2.891
1.022	2.259		1.286	3.458		1.276	1.328		0.492	3.522		1.747	2.309

## Sheet: Figure 6A
Fetal weight			Placental Weight			LZ weight			JZ Weight
Tfap2cf/f	Tfap2cd/d		Tfap2cf/f	Tfap2cd/d		Tfap2cf/f	Tfap2cd/d		Tfap2cf/f	Tfap2cd/d
1.6438	1.2329		0.4978	0.2764		0.2888	0.1543		0.2041	0.122
1.515	1.6314		0.4371	0.4888		0.2548	0.2961		0.1842	0.1538
1.4606	1.535		0.5103	0.387		0.2972	0.2688		0.2188	0.1422
1.6353	1.0823		0.5637	0.256		0.3296	0.169		0.2244	0.0808
1.3902	1.334		0.4126	0.5114		0.2475	0.2736		0.1656	0.22
1.4348	1.3354		0.5023	0.3591		0.2783	0.2338		0.1779	0.1128
1.3017	1.2434		0.4552	0.4194		0.2304	0.2692		0.23	0.11
1.4872	1.2822		0.5863	0.42		0.3302	0.2456		0.2581	0.1724
1.3332	1.5366		0.4964	0.4108		0.2924	0.286		0.2217	0.118
1.5518	1.5022		0.491	0.3681		0.2949	0.2452		0.169	0.1231
1.6226	1.3904		0.5365	0.3538		0.3087	0.213		0.2005	0.1371
1.641	1.5675		0.4475	0.4301		0.2662	0.2639		0.1536	0.156
1.5384	1.342		0.5256	0.4379		0.3062	0.2526		0.2353	0.1495
1.47	1.3629		0.5206	0.3667		0.3047	0.2113		0.1802	0.1513
1.5327	1.6298		0.4276	0.5273		0.2402	0.3108		0.1832	0.1842
1.5596	1.5373		0.6029	0.438		0.3216	0.2473		0.2631	0.1612
1.4667			0.5267			0.2503			0.2739
1.369			0.6664			0.3383			0.2933
1.3975			0.5401			0.2541			0.2477
1.6824			0.4356			0.2285			0.198

## Sheet: Figure 6B
	Tfap2c f/f					Tfap2c d/d
	mean	SD	N			mean	SD	N
5	14.66	1	24		5	12.38	1.79	29
10	25.74	2.15	24		10	21.43	3.15	29
15	36.07	2.01	24		15	31.92	3.43	29
21	57.56	3.22	24		21	50.62	5.58	29

## Sheet: Suppl Figure 1A
Tfap2c expresion UPI
gd 11.5	gd 13.5	gd 15.5	gd 18.5	gd 20.5
0.755	0.788	5.983	14.156	68.65
0.437	1.066	3.493	32.686	233.897
0.229	0.29	3.303	35.466	308.079
0.792	1.626	10.238	28.312	208.144
0.586	1.155	7.784	14.357	53.511
3.201	0.969	12.878	51.234	18.324

## Sheet: Suppl Figure 5D
Krt7			Krt8			Krt18			Prl7b1			Prl5a1
Tfap2c+/+	Tfap2c+/-		Tfap2c+/+	Tfap2c+/-		Tfap2c+/+	Tfap2c+/-		Tfap2c+/+	Tfap2c+/-		Tfap2c+/+	Tfap2c+/-
0.839	0.471		0.922	0.332		0.837	0.649		0.929	0.07		1.116	0.05
1.267	0.091		1.085	0.183		1.083	0.142		1.078	0.073		1.417	0.08
0.878	0.197		0.787	0.383		0.769	0.332		0.518	0.156		0.574	0.16
1.239	0.317		1.211	0.614		1.252	0.457		1.272	0.008		1.152	0.012
0.799	0.087		0.862	0.104		0.779	0.096		1.152	0.019		1.045	0.016
0.978	0.112		1.132	0.145		1.28	0.136		1.052	0.048		0.696	0.047
Cdkn1c			Cited2			Plac1			Peg3			Tfpi
Tfap2c+/+	Tfap2c+/-		Tfap2c+/+	Tfap2c+/-		Tfap2c+/+	Tfap2c+/-		Tfap2c+/+	Tfap2c+/-		Tfap2c+/+	Tfap2c+/-
0.783	0.546		0.757	0.259		0.983	0.034		0.953	0.204		0.737	0.377
1.434	0.19		1.409	0.248		1.42	0.029		1.102	0.275		1.065	0.425
0.87	0.542		0.717	0.302		0.726	0.09		0.583	0.305		0.78	0.431
0.991	0.528		1.208	0.297		1.085	0.003		1.14	0.263		1.022	0.348
0.637	0.103		0.88	0.206		0.681	0.007		0.696	0.118		1.323	0.304
1.286	0.165		1.03	0.242		1.106	0.016		1.527	0.204		1.073	0.347

[truncated: 1 more sheets: Suppl Figure 5E]
